# Supplementary material for: The Impact of Clickers Instruction on Cognitive Loads and Listening and Speaking Skills in College English Class
Source: PLoS One. 2014 Sep 5;9(9):e106626. doi: 10.1371/journal.pone.0106626 (PMC4156364; doi:10.1371/journal.pone.0106626)
Supplement: Figure Data S1 — Changes of percentage rates over Grade C during 4 years. (XLS) [file pone.0106626.s001.xls]

## Sheet: Sheet1
Academic year	Means of listening scores
2009-2010	152
2010-2011	161
2011-2012	167
2012-2013	169
Academic year	Percentage rates over Grade C
2009-2010	0.81
2010-2011	0.87
2011-2012	0.89
2012-2013	0.91
